# Supplementary material for: An oceanic perspective on Greenland’s recent freshwater discharge since 1850
Source: Sci Rep. 2019 Nov 27;9:17680. doi: 10.1038/s41598-019-53723-z (PMC6881324; doi:10.1038/s41598-019-53723-z)
Supplement: Supplementary file 2 — Supplementary Dataset 1 [file 41598_2019_53723_MOESM2_ESM.xlsx]

## Sheet: Cs-Am-Pb
Central Depth (cm)	Cs137 (Bq/kg)	Cs137error	241Am (Bq/kg)	241 Am error	PB-210 unsupp	error (PB-210 unsupp.)	AD
0.25	3.91238	0.918627	2.82837	1.10985	1092.36	19.9817	2014.76
2.25	3.30892	0.776934	2.26198	0.956819	1054.71	20.3584	2012.83
4.25	3.29183	1.48326	2.87624	0.747822	1052.68	25.9503	2010.91
5.25	4.78914	1.24518	2.7922	0.865582	1094.87	26.7038	2009.94
7.25	6.23361	1.12205	1.19282	1.10378	949.51	16.3207	2008.02
9.25	4.95163	1.03984	2.47228	0.939466	890.439	22.3946	2006.09
10.25	3.37932	1.25035	3.16451	1.58225	953.598	22.1965	2005.13
12.25	5.11483	1.29524	3.13996	0.690791	835.678	17.8763	2003.2
14.25	5.67283	1.69429	3.2449	0.908573	794.028	20.7566	2001.27
16.25	5.34389	1.49629	2.43082	1.58003	686.208	18.1157	1999.34
18.25	5.16507	1.13632	2.56591	1.02636	664.499	21.5465	1997.42
20.25	5.45494	1.09099	2.93574	1.46787	642.706	22.0886	1995.49
21.25	5.85782	0.982357	2.94239	1.14753	645.624	20.0866	1994.53
22.25	5.58147	0.915361	3.18546	1.24233	649.355	19.6785	1993.56
23.25	5.37239	0.891816	3.14549	0.723463	634.665	17.4959	1992.6
24.25	6.60029	1.98009	2.99959	1.4698	644.097	21.9352	1991.64
26.25	6.83697	1.21493	1.9571	1.31126	594.793	23.733	1989.71
28.25	7.37268	1.32708	3.86683	0.88937	601.953	16.5895	1987.78
30.25	7.29581	1.09437	4.02138	0.639399	537.727	16.8219	1985.86
31.25	7.70948	1.31061	3.33586	1.33435	519.909	27.9811	1984.89
34.25	9.60204	1.24827	5.37963	1.34491	489.621	14.5269	1982
35.25	7.82796	1.40903	4.57395	1.00627	464.31	24.6276	1981.04
36.25	7.91492	0.854812	3.5407	1.12311	450.7	16.2981	1980.08
37.25	7.58348	0.940351	3.83284	0.682246	442.179	15.4518	1979.11
38.25	8.7792	1.58026	3.77983	1.85211	435.733	19.0271	1978.15
40.5	11.3865	1.27414	3.36806	0.690115	457.063	13.5595	1975.98
42.5	6.93909	0.948573	3.23721	0.73679	417.305	12.4444	1974.06
44.5	7.70343	1.0415	4.3804	0.801175	378.924	13.565	1972.13
46.5	9.01274	1.02655	3.40207	0.656259	435.781	10.7789	1970.2
48.5	9.69273	1.09916	2.54064	0.74085	395.745	11.688	1968.28
50.5	13.4155	1.16312	5.31093	0.639437	397.468	11.9957	1966.35
52.5	16.2768	0.887087	6.04812	0.716098	346.515	10.8319	1964.42
54.5	11.5838	1.30896	3.77481	0.775346	302.052	14.0267	1962.49
56.5	13.1981	1.02681	4.22971	0.445812	319.727	10.1894	1960.57
58.5	4.6797	2.02072	3.05281	0.586749	319.844	16.3481	1958.64
60.5	4.59729	0.827511	1.41408	0.501573	258.931	12.1985	1956.71
62.5	1.99645	0.598934	0.200969	0.920803	252.472	8.1689	1954.79
64.5	1.25916	0.606035	0	0	244.199	8.88214	1952.86
66.5	0	0	0	0	190.756	8.07806	1950.93
68.5	0	0	0	0	187.942	11.3255	1949.01
70.5	0	0	0	0	160.234	12.37	1947.08
72.5	0	0	0	0	146.584	8.89476	1945.15
74.5	0	0	0	0	149.152	13.0815	1943.23
76.5	0	0	0	0	118.899	10.4796	1941.3
78.5	0	0	0	0	72.7165	9.15111	1939.37
80.5	0	0	0	0	59.8518	8.99534	1937.45
82.5	0	0	0	0	46.0384	10.8489	1935.52
84.5	0	0	0	0	66.6629	11.288	1933.59
86.5	0	0	0	0	65.4576	3.32283	1931.67
88.5	0	0	0	0	46.1304	3.54016	1929.74
90.5	0	0	0	0	39.6428	8.66896	1927.81
92.5	0	0	0	0	31.1413	7.05388	1925.89
94.5	0	0	0	0	40.8093	7.35507	1923.96
96.5	0	0	0	0	39.699	11.1267	1922.03
98.5	0	0	0	0	45.7087	7.07178	1920.11
100.5	0	0	0	0	40.2205	7.95242	1918.18
102.5	0	0	0	0	37.5992	10.5692	1916.25
104.5	0	0	0	0	35.5129	8.31989	1914.32
106.5	0	0	0	0	28.9421	8.92094	1912.4
108.5	0	0	0	0	30.9935	9.36858	1910.47
110.5	0	0	0	0	24.9844	9.03585	1908.54
112.5	0	0	0	0	25.6167	8.79458	1906.62
114.5	0	0	0	0	22.6376	8.81525	1904.69
118.5	0	0	0	0	12.2643	8.75846	1900.84
122.5	0	0	0	0	11.5581	8.4953	1896.98
126.5	0	0	0	0	7.75858	7.39813	1893.13
129.5	0	0	0	0	2.92829	10.4234	1890.24
131.5	0	0	0	0	1.73018	12.5698	1888.31
135.5	0	0	0	0	3.48019	12.889	1884.46
139.5	0	0	0	0	-1.28903	11.1562	1880.61
143.5	0	0	0	0	-3.11718	8.6046	1876.75
145.5	0	0	0	0	0.685682	9.53109	1874.83
149.5	0	0	0	0	0.261797	4.82698	1870.97
153.5	0	0	0	0	0.703436	10.2087	1867.12
157.5	0	0	0	0	1.55558	6.81791	1863.26
165.5	0	0	0	0	-0.611944	7.74477	1855.56

## Sheet: Hg
Depth (cm)	Hg µg/kg	AD
0	n.a.	2015
0.75	44.7703	2014.28
1.75	44.2407	2013.31
2.75	44.6339	2012.35
3.75	44.4133	2011.39
4.75	43.2368	2010.42
5.75	43.2818	2009.46
6.75	44.1933	2008.5
7.75	42.9111	2007.53
8.75	41.6493	2006.57
9.75	40.6632	2005.61
10.75	41.1687	2004.64
11.75	41.7922	2003.68
12.75	43.9285	2002.72
13.75	42.7766	2001.75
14.75	43.6745	2000.79
15.75	43.527	1999.83
16.75	44.8008	1998.86
17.75	42.8092	1997.9
18.75	41.7718	1996.94
19.75	41.7398	1995.97
20.75	42.9563	1995.01
21.75	40.9772	1994.05
22.75	41.6276	1993.08
23.75	42.8092	1992.12
24.75	42.6404	1991.16
25.75	40.7279	1990.19
26.75	41.6308	1989.23
27.75	41.7981	1988.27
28.75	41.4539	1987.3
29.75	41.0752	1986.34
30.75	41.4444	1985.38
31.75	41.0355	1984.41
32.75	41.8012	1983.45
33.75	40.6439	1982.49
34.75	39.6869	1981.52
35.75	40.3435	1980.56
36.75	39.6038	1979.6
37.75	40.4125	1978.63
39	40.2598	1977.43
40	39.9418	1976.46
43	40.6749	1973.57
45	41.8757	1971.65
47	41.33	1969.72
49	41.6066	1967.79
51	40.9795	1965.87
53	41.1446	1963.94
55	40.7697	1962.01
57	38.3229	1960.09
59	35.9954	1958.16
62	34.9756	1955.27
64	34.5534	1953.34
66	33.0703	1951.42
68	33.9293	1949.49
70	33.8082	1947.56
72	34.2649	1945.64
74	32.7919	1943.71
76	32.2967	1941.78
78	29.6025	1939.85
80	28.5031	1937.93
82	28.1359	1936
84	27.7376	1934.07
86	27.7606	1932.15
87	26.9153	1931.18
88	27.1863	1930.22
90	26.5075	1928.29
91	25.4829	1927.33
92	26.2823	1926.37
94	26.6309	1924.44
95	26.1206	1923.48
96	25.3349	1922.51
98	25.1478	1920.59
99	26.1593	1919.62
100	25.7498	1918.66
102	24.4161	1916.73
103	24.2156	1915.77
104	23.4333	1914.81
106	22.7824	1912.88
107	22.6863	1911.92
108	22.0089	1910.95
110	22.052	1909.03
111	20.711	1908.06
112	21.5215	1907.1
114	21.2947	1905.17
115	21.3366	1904.21
116	20.7316	1903.25
118	20.6309	1901.32
119	20.5465	1900.36
120	20.258	1899.39
122	20.1287	1897.47
124	20.3898	1895.54
125	19.6075	1894.58
127	18.7744	1892.65
129	19.0734	1890.72
131	19.1822	1888.79
133	19.1227	1886.87
135	18.974	1884.94
137	18.9102	1883.01
139	19.2612	1881.09
141	19.0377	1879.16
143	18.7692	1877.23
145	18.7652	1875.31
151	19.1276	1869.53
155	18.9125	1865.67
161	18.6395	1859.89
165	18.3059	1856.04
171	18.3679	1850.26

## Sheet: Alkenones
AD	%C37:4	Uk'37	Uk37	T[°C] Müller	T[°C] Müller UK37	C37:4 (ng/g)	C37:3 (ng/g)	C37:2 (ng/g)	Σalkenones (ng/g)
2015	n.a.	n.a.	n.a.	n.a.	n.a.	n.a.	n.a.	n.a.	n.a.
2014.04	4.01091	0.337	0.283288	8.88	7.25	136.021	2158.53	1096.73	3391.28
2013.07	4.14982	0.327	0.27198	8.58	6.91	150.939	2346.1	1140.19	3637.23
2012.11	4.16087	0.335	0.279128	8.82	7.13	123.605	1894.25	952.796	2970.65
2011.15	4.80941	0.328	0.263966	8.61	6.67	153.43	2041.23	995.533	3190.2
2010.18	4.51401	0.332	0.271967	8.73	6.91	132.772	1875.84	932.715	2941.32
2009.22	4.32428	0.332	0.274499	8.73	6.98	125.566	1855.55	922.644	2903.76
2008.26	4.45712	0.331	0.272121	8.7	6.91	127.97	1833.9	909.27	2871.14
2007.29	4.35874	0.334	0.275549	8.79	7.02	118.887	1738.2	870.459	2727.54
2006.33	4.35362	0.337	0.278965	8.88	7.12	109.347	1592.28	810.001	2511.62
2005.37	4.52703	0.334	0.273308	8.79	6.95	118.125	1659.92	831.274	2609.32
2004.4	4.2342	0.344	0.286845	9.09	7.36	95.2594	1413.91	740.591	2249.76
2003.44	3.87311	0.339	0.287003	8.94	7.36	101.535	1666.08	853.926	2621.54
2002.48	3.53784	0.351	0.302932	9.3	7.85	78.4608	1389.01	750.291	2217.76
2001.51	2.70145	0.365	0.328178	9.73	8.61	46.4582	1062.45	610.843	1719.75
2000.55	2.85965	0.363	0.324408	9.67	8.5	49.6657	1074.02	613.09	1736.77
1999.59	3.60884	0.352	0.303089	9.33	7.85	68.6788	1188.91	645.478	1903.07
1998.62	3.88355	0.355	0.302369	9.42	7.83	70.043	1118.15	615.391	1803.58
1997.66	3.69761	0.357	0.307107	9.48	7.97	61.5375	1030.07	572.642	1664.25
1996.7	3.9151	0.357	0.303559	9.48	7.87	64.4486	1017.55	564.155	1646.16
1995.73	3.99983	0.352	0.297959	9.33	7.7	71.8183	1116.9	606.813	1795.53
1994.77	3.94355	0.352	0.298792	9.33	7.72	71.0561	1121.35	609.428	1801.83
1993.81	3.3772	0.358	0.311726	9.52	8.11	54.6017	1003.58	558.593	1616.77
1992.84	3.80541	0.357	0.305696	9.48	7.93	62.8206	1020.53	567.471	1650.82
1991.88	3.96334	0.356	0.30227	9.45	7.83	62.5466	976.016	539.568	1578.13
1990.91	3.96349	0.352	0.297965	9.33	7.7	71.547	1124.19	609.42	1805.15
1989.95	3.25577	0.359	0.314675	9.55	8.2	53.8107	1025.07	573.899	1652.78
1988.99	3.04052	0.362	0.320133	9.64	8.37	47.0701	958.358	542.667	1548.1
1988.02	3.19583	0.356	0.312789	9.45	8.15	54.3702	1060.4	586.514	1701.29
1987.06	3.6261	0.369	0.319691	9.85	8.35	50.0036	838.135	490.855	1378.99
1986.1	3.15919	0.358	0.315156	9.52	8.22	53.4074	1050.94	586.193	1690.54
1985.13	3.53756	0.356	0.308217	9.64	8.01	65.062	1142.19	631.928	1839.18
1984.17	3.35657	0.364	0.317781	9.85	8.3	52.7652	966.915	552.317	1572
1983.21	3.08667	0.369	0.326691	9.85	8.57	47.4742	940.628	549.938	1538.04
1982.24	3.40735	0.362	0.315143	9.64	8.22	54.5064	986.531	558.63	1599.67
1981.28	3.27417	0.366	0.321555	9.76	8.41	47.1649	882.981	510.37	1440.52
1980.32	2.81222	0.375	0.336801	10.03	8.87	32.4416	700.18	420.973	1153.59
1979.35	2.67909	0.366	0.328934	9.76	8.63	38.7791	893.792	514.901	1447.47
1978.39	2.89815	0.37	0.330534	9.88	8.68	39.2623	828.426	487.05	1354.74
1976.46	3.04426	0.379	0.336845	10.15	8.87	27.7515	549.029	334.82	911.6
1975.5	2.96466	0.387	0.345411	10.39	9.13	31.4867	632.242	398.336	1062.06
1974.54	2.90519	0.382	0.341481	10.24	9.01	36.2481	749.139	462.315	1247.7
1973.57	3.0604	0.376	0.333447	10.06	8.77	40.018	791.553	476.035	1307.61
1972.61	2.73363	0.375	0.337229	10.03	8.89	35.3252	785.813	471.107	1292.25
1971.65	2.33037	0.388	0.355459	10.42	9.44	26.4573	678.85	430.019	1135.33
1970.68	2.54292	0.406	0.370019	10.97	9.88	24.5021	558.011	381.031	963.544
1969.72	2.36375	0.392	0.359008	10.55	9.55	25.6237	643.608	414.799	1084.03
1968.76	2.7137	0.393	0.355012	10.58	9.42	28.5896	622.332	402.604	1053.53
1967.79	2.58337	0.393	0.356574	10.58	9.47	29.7428	681.302	440.273	1151.32
1966.83	2.1804	0.39	0.35986	10.48	9.57	24.6874	675.419	432.137	1132.24
1965.87	2.89003	0.395	0.354438	10.64	9.41	29.2615	595.107	388.13	1012.5
1964.9	2.19295	0.397	0.366686	10.7	9.78	21.0003	564.476	372.148	957.624
1963.94	2.48805	0.402	0.367568	10.15	9.81	24.4663	572.97	385.914	983.35
1962.98	2.8073	0.391	0.352409	10.42	9.35	31.2541	658.464	423.596	1113.31
1962.01	2.48186	0.392	0.357568	10.35	9.5	28.7124	685.801	442.381	1156.89
1961.05	2.54195	0.395	0.359314	10.64	9.55	30.0777	697.937	455.237	1183.25
1960.09	1.95158	0.404	0.376718	10.91	10.08	19.4082	581.031	394.05	994.49
1959.12	1.86507	0.408	0.382109	11.03	10.25	17.6803	550.381	379.907	947.968
1958.16	1.6145	0.416	0.393494	11.27	10.59	13.4775	479.341	341.957	834.775
1957.2	1.77513	0.442	0.416493	12.06	11.29	11.5725	357.257	283.095	651.925
1956.23	1.80061	0.42	0.394206	11.39	10.61	14.1553	447.927	324.056	786.138
1955.27	1.85693	0.41	0.383737	11.09	10.3	16.6522	519.333	360.771	896.756
1954.31	2.12892	0.418	0.387627	11.33	10.41	16.3004	436.272	313.093	765.665
1953.34	1.19115	0.394	0.377149	10.61	10.1	10.9057	548.448	356.209	915.563
1952.38	2.36483	0.38	0.347358	10.18	9.19	26.2295	671.418	411.501	1109.15
1951.42	2.13234	0.388	0.35845	10.42	9.53	20.8385	585.286	371.138	977.263
1950.45	1.61428	0.397	0.374222	10.7	10.01	13.8564	509.433	335.075	858.365
1949.49	1.52315	0.401	0.37948	10.82	10.17	13.4204	519.896	347.778	881.095
1948.53	0.997879	0.387	0.372884	10.39	9.97	10.222	621.957	392.195	1024.37
1947.56	1.22571	0.399	0.381839	10.76	10.24	9.47264	458.787	304.569	772.829
1946.6	1.63072	0.406	0.383365	10.97	10.28	10.8197	387.496	265.181	663.496
1945.64	0.855825	0.405	0.392864	10.94	10.57	5.48985	378.479	257.499	641.468
1944.67	1.20697	0.398	0.381121	10.73	10.22	10.7465	529.537	350.085	890.368
1942.74	1.7728	0.446	0.420153	12.18	11.4	42.4892	1304.75	1049.48	396.723
1941.78	1.39878	0.409	0.389619	11.06	10.47	8.70216	362.33	251.095	622.127
1940.82	1.57453	0.392	0.369777	10.55	9.87	13.6756	520.031	334.846	868.553
1939.85	1.81087	0.408	0.382938	11.03	10.27	10.6809	342.596	236.547	589.824
1938.89	1.57355	0.4	0.377762	10.79	10.11	11.4276	429.032	285.769	726.229
1937.93	1.70853	0.405	0.380526	10.94	10.2	10.4713	358.724	243.691	612.886
1936.96	1.42361	0.381	0.36125	10.21	9.61	13.0558	559.684	344.357	917.098
1936	1.79235	0.383	0.358608	10.27	9.53	15.9567	539.097	335.214	890.268
1935.04	1.43647	0.387	0.366868	10.39	9.78	9.88979	416.118	262.47	688.478
1934.07	1.44462	0.393	0.373354	10.58	9.98	10.248	424.04	275.102	709.39
1933.11	1.14243	0.392	0.375961	10.55	10.06	8.68115	456.834	294.367	759.882
1932.15	1.14405	0.392	0.376451	10.55	10.07	7.61854	400.002	258.308	665.928
1931.18	1.51828	0.399	0.377829	10.76	10.12	11.2995	440.439	292.49	744.229
1930.22	1.06582	0.391	0.376152	10.52	10.07	8.45037	477.717	306.683	792.85
1928.29	1.59816	0.401	0.378505	10.82	10.14	10.9589	404.252	270.507	685.718
1927.33	1.22461	0.39	0.373425	10.48	9.98	9.07344	446.1	285.754	740.927
1926.37	1.5206	0.391	0.370048	10.52	9.88	10.396	409.895	263.391	683.682
1925.4	1.46144	0.399	0.378309	10.76	10.13	9.63867	390.748	259.146	659.532
1924.44	1.46763	0.404	0.383044	10.91	10.27	9.22341	369.283	249.95	628.457
1923.48	1.40739	0.398	0.377931	10.73	10.12	10.6585	449.789	296.874	757.322
1922.51	1.27264	0.413	0.394793	11.18	10.63	7.17012	326.637	229.599	563.406
1921.55	1.35765	0.406	0.38672	10.97	10.39	9.1954	396.986	271.122	677.304
1920.59	1.2098	0.423	0.406222	11.48	10.98	6.38947	300.821	220.933	528.144
1919.62	1.55863	0.432	0.409713	11.76	11.08	7.24448	259.876	197.679	464.799
1918.66	1.27495	0.411	0.3934	11.12	10.59	8.50258	387.534	270.859	666.895
1917.7	1.52782	0.429	0.406708	11.67	10.99	8.06053	296.89	222.634	527.585
1916.73	1.28029	0.428	0.410109	11.64	11.09	6.92275	305.119	228.676	540.718
1915.77	0.962456	0.437	0.423039	11.91	11.49	4.38633	254.173	197.183	455.743
1914.81	1.58038	0.428	0.405867	11.64	10.97	8.20467	292.04	218.914	519.159
1913.84	1.22863	0.427	0.40993	11.61	11.09	7.23773	333.128	248.723	589.089
1912.88	1.59023	0.42	0.397454	11.39	10.71	7.84923	281.713	204.029	493.59
1911.92	1.77771	0.428	0.402952	11.64	10.88	8.32836	263.052	197.106	468.487
1910.95	1.70094	0.417	0.393377	11.3	10.59	8.9741	302.103	216.518	527.595
1909.99	1.75314	0.426	0.401138	11.58	10.82	7.89075	253.762	188.44	450.093
1909.03	1.41001	0.426	0.405999	11.58	10.97	6.65138	266.903	198.171	471.726
1908.06	1.89459	0.427	0.39979	11.61	10.78	9.47085	281.096	209.321	499.888
1907.1	1.68703	0.416	0.392275	11.27	10.55	8.59456	292.415	208.438	509.448
1906.14	1.64325	0.417	0.39392	11.3	10.6	8.8656	309.258	221.392	539.516
1905.17	1.67595	0.419	0.394932	11.36	10.63	8.47739	289.105	208.244	505.826
1904.21	2.04054	0.411	0.382187	11.12	10.25	12.3298	348.65	243.264	604.243
1903.25	1.35189	0.418	0.398985	11.33	10.76	7.10848	301.807	216.902	525.817
1902.28	1.51792	0.416	0.394951	11.27	10.63	7.75699	293.682	209.588	511.027
1901.32	1.36449	0.42	0.400493	11.39	10.8	6.20179	260.08	188.231	454.512
1900.36	2.3083	0.415	0.382135	11.24	10.25	11.0814	274.455	194.533	480.07
1899.39	1.90432	0.41	0.383249	11.09	10.28	9.71721	295.276	205.278	510.271
1898.43	2.17479	0.402	0.371113	10.85	9.91	12.7079	342.06	229.559	584.327
1897.47	2.33408	0.414	0.38114	11.21	10.22	12.718	311.77	220.395	544.884
1896.5	2.3457	0.416	0.383114	11.27	10.28	11.9382	290.08	206.919	508.938
1895.54	2.6231	0.419	0.381443	11.36	10.23	13.2581	286.126	206.054	505.439
1894.58	2.29434	0.417	0.384118	11.3	10.31	13.0596	324.447	231.704	569.211
1893.61	2.25693	0.414	0.381646	11.21	10.23	13.0178	330.626	233.149	576.793
1891.68	2.62399	0.413	0.376254	11.18	10.07	14.0232	305.298	215.102	534.423
1890.72	2.51824	0.425	0.388701	11.55	10.45	12.6831	282.515	208.453	503.651
1889.76	2.11692	0.415	0.384998	11.24	10.33	10.8999	294.86	209.133	514.893
1888.79	1.63483	0.416	0.392445	11.27	10.56	8.57562	301.547	214.436	524.559
1887.83	1.71477	0.414	0.38995	11.21	10.48	13.5477	454.878	321.63	790.055
1886.87	1.85346	0.402	0.375768	10.85	10.05	12.8711	407.746	273.817	694.435
1885.9	2.50023	0.41	0.37498	11.09	10.03	14.6119	336.052	233.759	584.422
1884.94	2.07945	0.41	0.381116	11.09	10.22	12.5651	348.831	242.855	604.251
1883.98	2.3622	0.411	0.378085	11.12	10.12	13.5237	329.001	229.978	572.503
1883.01	2.1445	0.415	0.385102	11.24	10.34	8.45089	225.413	160.209	394.073
1882.05	2.47711	0.416	0.380953	11.27	10.21	17.249	396.566	282.52	696.335
1881.09	1.93179	0.408	0.380615	11.03	10.2	11.2405	337.919	232.708	581.867
1880.12	1.37756	0.413	0.393202	11.18	10.58	7.5781	318.649	223.882	550.11
1879.16	1.30108	0.408	0.39008	11.03	10.49	7.51343	337.187	232.775	577.476
1878.2	1.52347	0.412	0.390002	11.15	10.48	8.56579	325.842	227.846	562.254
1877.23	2.16943	0.411	0.380343	11.12	10.19	12.7508	338.7	236.296	587.747
1876.27	1.52593	0.418	0.396121	11.33	10.67	8.29675	311.746	223.674	543.717
1875.31	1.69608	0.412	0.387776	11.15	10.42	9.39959	320.492	224.303	554.194
1874.34	1.16472	0.4	0.383313	10.79	10.28	7.48495	381.338	253.817	642.64
1873.38	1.51504	0.394	0.372673	10.61	9.96	11.9723	471.789	306.471	790.232
1872.42	1.23987	0.404	0.386697	10.91	10.38	7.58854	360.189	244.263	612.041
1871.45	1.47675	0.415	0.393797	11.24	10.6	9.01184	351.911	249.326	610.249
1870.49	1.78601	0.399	0.374449	10.76	10.01	12.8449	424.206	282.148	719.198
1869.53	1.67309	0.406	0.382633	10.97	10.26	10.8856	379.904	259.837	650.627
1868.56	1.9448	0.407	0.379995	11	10.18	11.8975	355.499	244.363	611.76
1867.6	1.35009	0.404	0.384811	10.91	10.33	9.03684	393.702	266.61	669.349
1866.64	1.54589	0.407	0.384996	11	10.33	9.17221	346.554	237.601	593.327
1865.67	1.26809	0.404	0.386185	10.91	10.37	8.5544	396.964	269.07	674.588
1864.71	1.24677	0.4	0.382118	10.79	10.25	8.54404	406.344	270.408	685.295
1863.75	1.68406	0.402	0.378092	10.85	10.12	11.5496	403.416	270.852	685.818
1862.78	1.51041	0.398	0.37733	10.73	10.1	9.81516	385.002	255.018	649.835
1861.82	1.65828	0.403	0.379692	10.88	10.17	10.6889	378.458	255.43	644.577
1860.86	1.74058	0.397	0.372994	10.7	9.97	11.3863	387.393	255.386	654.166
1859.89	1.57934	0.399	0.377147	10.76	10.1	10.5705	395.731	262.994	669.295
1858.93	1.68198	0.4	0.37608	10.79	10.06	11.0642	388.291	258.452	657.808
1857.97	1.47847	0.401	0.380384	10.82	10.19	9.9443	396.869	265.793	672.607
1857	1.69471	0.403	0.378779	10.88	10.14	11.2584	390.176	262.891	664.325
1856.04	1.76572	0.407	0.382151	11	10.25	10.6382	350.97	240.88	602.488
1855.08	1.72721	0.406	0.381474	10.97	10.23	10.892	368.264	251.453	630.61
1854.11	1.27024	0.408	0.390212	11.03	10.49	7.96395	366.386	252.612	626.962
1853.15	1.13946	0.399	0.383006	10.76	10.27	7.46199	389.127	258.281	654.869
1852.19	1.45089	0.405	0.384306	10.94	10.31	9.71569	392.86	267.061	669.637
1851.22	1.46056	0.405	0.384608	10.94	10.32	10.953	439.586	299.377	749.915
1850.26	1.77342	0.404	0.379192	10.91	10.16	13.9413	460.15	312.034	786.126

## Sheet: Planktic foraminifera
new AD - linear interpol	T. quinqueloba %	N. pachyderma %	G. glutinata %	G. uvula %	total planktic g-1
2015	n.d.	n.d.	n.d.	n.d.	n.d.
2013.98	n.d.	n.d.	n.d.	n.d.	n.d.
2012.97	13.1579	7.89474	78.9474	4.82456	79.4271
2011.95	10.9375	13.0208	76.0417	5.72917	66.4963
2010.93	9.46746	16.568	73.9645	4.73373	61.0198
2009.92	11.2613	6.30631	82.4324	3.6036	71.3864
2008.9	17.1429	5.71429	77.1429	2.28571	59.5793
2007.88	13.3333	8.48485	78.1818	1.81818	57.442
2006.87	12.2363	7.59494	80.1688	2.1097	86.161
2005.85	20.603	6.03015	73.3668	2.51256	73.8729
2004.83	13.5922	5.33981	81.068	3.39806	69.0661
2003.82	14.5695	10.596	74.8344	8.60927	53.7881
2002.8	11.9048	9.52381	78.5714	12.5	62.2314
2001.78	13.6126	10.9948	75.3927	14.1361	73.0245
2000.77	18.3575	15.4589	66.1836	8.21256	74.7881
1999.75	21.2644	12.069	66.6667	10.9195	65.8486
1998.73	17.7885	16.3462	65.3846	12.0192	88.42
1996.7	14.4186	13.4884	72.093	6.51163	96.2832
1995.68	17.2566	12.3894	70.354	6.63717	104.655
1994.67	25.4464	6.25	68.3036	4.91071	79.7895
1993.65	16.0377	8.49057	75.4717	5.66038	84.0116
1992.63	13.8756	16.7464	69.378	9.09091	89.1879
1991.62	15.331	9.7561	74.9129	6.96864	110.416
1990.6	16.7539	9.42408	73.822	7.32984	85.545
1990.09	18.2927	14.0244	67.6829	9.7561	61.1995
1989.58	13.2353	9.31373	77.451	6.86275	71.4754
1987.55	14.0845	7.04225	78.8732	11.2676	52.7194
1986.53	15.2778	8.33333	76.3889	5.09259	73.5603
1984.5	18.1818	4.72727	77.0909	4.36364	141.232
1983.48	18.6047	6.97674	74.4186	1.86047	108.717
1982.47	15.0289	6.35838	78.6127	3.46821	57.4805
1981.45	16.5714	8.57143	74.8571	8.57143	63.4285
1980.43	13.5593	14.6893	71.7514	6.21469	63.9347
1979.42	11.0048	12.9187	76.0766	9.09091	78.4192
1977.38	12.4294	12.4294	75.1412	9.60452	66.0898
1976.37	14.2857	12.5	73.2143	10.7143	76.8113
1975.35	13.9073	18.543	67.5497	10.596	68.9331
1973.32	19.2708	8.85417	71.875	7.29167	85.093
1971.28	12.5	13.1579	74.3421	11.1842	69.1037
1970.27	12.2581	19.3548	68.3871	5.80645	67.8651
1969.25	18.3432	7.69231	73.9645	4.73373	73.0536
1968.23	20.2247	13.4831	66.2921	6.74157	77.6098
1967.22	16.3636	11.5152	71.5152	6.66667	72.5785
1965.18	10.3286	18.7793	70.4225	7.04225	117.745
1963.15	10.8974	10.2564	78.8462	7.69231	116.114
1962.13	11.8321	12.5954	75.5725	6.87023	87.0945
1961.11	19.2308	7.05128	73.7179	9.61538	65.9112
1960.1	15.625	5	79.375	10.625	78.4574
1958.06	11.8721	8.6758	79.4521	10.0457	82.6248
1957.05	19.1489	7.80142	73.0496	12.0567	99.8294
1956.03	16.5775	10.1604	73.262	7.48663	65.9038
1954	18.5185	12.3457	69.1358	6.79012	64.1263
1953.12	14.4737	12.5	73.0263	7.23684	55.8277
1952.26	12.7962	14.218	72.9858	6.63507	107.038
1950.55	12.3288	15.0685	72.6027	7.53425	55.2156
1949.69	15	14.2857	70.7143	7.14286	86.2218
1948.83	20	22.7586	57.2414	8.27586	48.8959
1947.12	10.7914	10.0719	79.1367	7.91367	72.0565
1945.4	14.8387	7.74194	77.4194	9.03226	81.6524
1943.69	19.4969	18.8679	61.6352	11.9497	51.9147
1941.97	22.0339	14.4068	63.5593	11.8644	64.1446
1941.12	14.3885	12.9496	72.6619	7.91367	58.9844
1940.26	14.1791	8.20896	77.6119	5.97015	77.3042
1939.4	19.2308	12.5	68.2692	6.73077	54.3438
1938.55	19.1176	11.0294	69.8529	6.61765	57.9814
1937.69	16.4948	13.4021	70.1031	6.18557	74.2878
1935.97	21.7391	7.97101	70.2899	6.52174	57.4219
1934.26	18.75	12.5	68.75	7.63889	54.386
1932.55	22.449	21.4286	56.1224	7.14286	40
1930.83	17.6471	22.549	59.8039	3.92157	38.9577
1929.98	15.5556	23.3333	61.1111	3.33333	31.26
1929.12	20	27.8261	51.3043	6.08696	40.9025
1927.4	14.7368	16.8421	68.4211	10.5263	35.0983
1925.69	18.8889	11.1111	70	13.3333	23.0305
1923.98	16.2011	17.3184	66.4804	7.82123	68.39
1922.26	20.1754	8.77193	71.0526	7.89474	53.5341
1920.55	21.9048	7.61905	70.4762	5.71429	39.4653
1918.83	23.3333	13.3333	62.2222	8.88889	40.4959
1917.12	24.0741	12.037	63.8889	7.40741	63.1189
1915.4	18.75	7.29167	73.9583	8.33333	39.6304
1913.69	20.155	10.0775	69.7674	5.42636	48.3538
1911.98	17.7778	11.1111	71.1111	5.55556	40.7306
1910.26	13.6364	17.2727	69.0909	6.36364	46.988
1908.55	23.8532	13.7615	62.3853	5.50459	44.5046
1906.83	20.339	11.8644	67.7966	8.47458	43.0976
1905.12	20.9677	15.3226	63.7097	7.25806	45.5308
1903.41	17.7778	11.1111	71.1111	13.3333	38.3423
1902.55	24.1071	19.6429	56.25	8.03571	49.6064
1901.69	19.7674	12.7907	67.4419	10.4651	37.5754
1899.98	10.3448	9.48276	80.1724	9.48276	41.8617
1898.26	18.0723	16.8675	65.0602	15.6627	33.4524
1895.69	12.766	23.4043	63.8298	13.8298	32.5574
1893.98	22.3881	16.4179	61.194	8.95522	23.21
1893.12	15	15	70	11.6667	22.1035
1891.41	14.6667	14.6667	70.6667	9.33333	27.2353
1890.55	9.64912	18.4211	71.9298	7.01754	42.4068
1889.69	8.51064	24.4681	67.0213	17.0213	39.7686
1887.98	8.88889	22.963	68.1481	14.0741	54.8628
1887.12	13.2653	19.3878	67.3469	11.2245	70.869
1886.26	11.1111	20.6349	68.254	7.93651	46.7258
1884.55	16.1905	10.4762	73.3333	11.4286	39.5376
1882.83	13.913	14.7826	71.3043	10.4348	44.7514
1881.98	6.77966	18.6441	74.5763	7.62712	48.1973
1881.12	7.92079	14.8515	77.2277	5.94059	36.1872
1879.41	13.9344	11.4754	74.5902	5.7377	44.0649
1877.69	10.8911	10.8911	78.2178	10.8911	39.5257
1875.98	9.16667	17.5	73.3333	10.8333	45.8107
1874.26	16.0714	15.1786	68.75	16.0714	42.5776
1872.55	16.6667	8.33333	75	12.5	41.049
1870.84	16.8317	6.93069	76.2376	8.91089	43.3412
1869.12	10.1852	14.8148	75	9.25926	39.4227
1868.26	12.1429	6.42857	81.4286	5.71429	50.2786
1867.41	14.4231	11.5385	74.0385	8.65385	43.7984
1866.55	17.8862	10.5691	71.5447	4.06504	43.081
1865.69	21.6216	10.8108	67.5676	9.00901	44.0672
1863.98	11.6788	16.0584	72.2628	13.1387	68.7972
1862.26	9.55882	12.5	77.9412	12.5	74.4725
1860.55	12.6866	20.1493	67.1642	8.20896	61.117
1858.84	15.2941	22.3529	62.3529	11.7647	32.0162
1857.12	19.6581	13.6752	66.6667	5.98291	45.178
1855.41	17.6	16.8	65.6	6.4	44.6189
1853.69	14.7321	18.75	66.5179	2.67857	84.6834
1852.84	13.0208	18.2292	68.75	3.64583	73.2695
1851.98	16.9697	18.7879	64.2424	1.21212	66.8669
1850.26	17.9348	9.78261	72.2826	7.06522	70.6473

## Sheet: EOF analysis
AD	PC 1	PC 2	PC 3	PC 4
2017	1.1062	-1.2519	1.77	-1.2682
2016	1.6822	0.9302	-0.1036	0.0418
2015	2.1111	-1.6057	-1.8627	1.8807
2014	1.5038	3.1661	0.5014	2.5227
2013	-0.7434	0.1015	0.7081	0.4443
2012	1.7975	-2.3104	0.2883	1.8716
2011	-1.3744	-0.6634	0.6048	-0.9004
2010	-3.68	0.6883	0.3645	-0.9942
2009	-0.0153	-0.3177	0.9513	1.2108
2008	1.6559	-0.7017	1.1982	0.564
2007	1.5823	0.6146	0.0373	-1.6005
2006	-0.5751	-1.8671	1.9909	0.734
2005	0.7167	-2.9958	-1.1237	0.9878
2004	-0.4235	-0.4429	-0.9777	-1.6296
2003	-0.1225	0.3471	1.8741	-0.5628
2002	0.5168	0.2009	-0.2307	-1.6555
2001	-0.4835	0.724	-0.5005	0.2595
2000	1.6012	-0.7958	-1.5537	-0.6237
1999	0.9022	-0.2774	-1.0044	0.1142
1998	-0.2633	0.1833	-0.7242	-0.7969
1997	0.1118	-0.2617	0.021	-0.3915
1996	-1.2513	-0.3602	1.1993	1.0683
1995	1.1024	0.9545	-1.8042	-0.3612
1994	0.34	0.5537	-1.5784	1.3307
1993	1.474	-1.0342	-0.1265	-0.4806
1992	1.2246	-1.351	1.2398	-2.1689
1991	0.5361	-0.593	1.3017	0.6142
1990	1.1822	2.424	-0.7125	-1.085
1989	2.1412	-0.5829	-0.1172	-1.0592
1988	-0.1714	0.3879	-0.4651	0.3389
1987	-0.5895	-0.1212	0.2999	-1.2675
1986	-0.6945	-0.3102	0.1934	0.3889
1985	-0.8991	-0.018	1.2285	0.2702
1984	0.6748	-0.4546	-0.5853	1.8145
1983	0.7788	-1.3733	-1.9376	-0.6087
1982	-0.662	0.7636	-0.1938	-0.2741
1981	0.5944	-1.8735	-0.9622	0.009
1980	-0.2946	0.4359	0.661	-0.3097
1979	-1.8954	0.8718	-0.1712	-0.3641
1978	-0.9852	0.4024	-0.4411	0.2117
1977	-1.4099	0.8193	-0.0584	0.2266
1976	0.5848	-1.5846	-0.2937	-0.4817
1975	0.8248	0.3859	-0.3462	-1.0464
1974	0.4918	0.7212	-0.7086	0.7566
1973	0.9211	-0.4092	0.1623	0.873
1972	-0.0922	0.2581	1.3212	1.4772
1971	-0.6227	-0.3528	-0.0342	-0.6989
1970	-0.9545	-0.042	-0.7468	0.7358
1969	-2.3855	-0.6428	-0.9096	0.9992
1968	-0.8719	-1.1261	-1.7439	-1.3204
1967	-0.0032	0.1603	-0.4775	0.6714
1966	-1.7682	2.0031	-1.6581	-0.7164
1965	-0.8271	-1.4446	-0.4853	-0.4703
1964	-0.8629	-0.415	2.134	-2.1626
1963	-1.8049	-1.2822	0.7787	-0.006
1962	-0.0937	-0.6079	-0.9828	-0.4929
1961	0.5257	0.7333	-0.0759	0.6754
1960	-1.5326	0.6705	-1.0406	0.4078
1959	-0.2071	-0.22	0.2513	-1.0726
1958	-0.5494	-0.0957	-1.5352	-1.1291
1957	0.6194	0.8332	0.1045	0.1286
1956	-1.4276	-0.6526	-0.6326	-0.4052
1955	-1.1971	0.4921	-2.5155	-0.4555
1954	-0.1299	-0.4509	1.4566	1.5361
1953	-0.4511	-1.208	-0.381	-0.3157
1952	0.4056	-0.6541	-1.9414	-0.4253
1951	-0.6021	-0.041	-1.5767	2.6275
1950	0.371	0.3374	-0.7959	0.9325
1949	0.9618	-0.3658	-0.4497	-0.9884
1948	-0.5734	0.4752	-0.5906	-0.7993
1947	-1.7174	0.3728	1.979	1.0629
1946	-0.1958	0.224	0.191	-0.9476
1945	-0.2093	-1.2198	-0.0349	1.3851
1944	0.6365	-1.6706	-0.3004	-1.0382
1943	0.7078	0.8769	-0.0917	-0.5986
1942	-0.9027	-1.0992	0.8933	-0.0018
1941	-1.0655	-0.1293	-0.5671	-0.4857
1940	-1.3932	0.277	1.3451	-1.1391
1939	-0.1543	0.6174	0.252	0.8862
1938	-0.0861	-1.0542	-0.5779	0.602
1937	0.562	1.0795	-0.3482	0.9418
1936	-1.7849	1.5596	-1.3721	0.3472
1935	0.2647	0.6647	-0.4768	-0.1075
1934	0.6844	-1.7035	0.6521	-0.2451
1933	0.0043	-0.0516	1.6797	0.7587
1932	0.3205	-1.1418	0.8936	-2.4985
1931	0.1183	-0.6531	0.0028	1.9816
1930	0.9738	1.2807	1.0594	1.2512
1929	-1.0239	-1.1472	2.6689	0.7699
1928	0.7522	1.0284	1.7587	0.0717
1927	0.4095	-0.7652	0.1863	0.4191
1926	-0.2825	2.1162	1.2621	-1.0317
1925	1.3974	0.7896	-0.2917	0.2735
1924	0.0535	-0.4367	0.2554	0.9598
1923	0.5364	0.7451	-0.2348	-0.2726
1922	0.5354	0.568	0.2466	0.8511
1921	0.0538	-0.2307	0.3059	-0.4455
1920	1.2149	0.5279	-0.2294	0.6397
1919	-1.1915	0.6293	-0.1066	0.1963
1918	-0.244	-0.7617	-0.2634	-1.2392
1917	-1.3193	-0.2474	0.6227	-0.7704
1916	0.7679	0.592	-0.9705	0.1143
1915	-0.1229	1.3604	-2.3151	2.1897
1914	0.7858	0.7136	-0.6931	-2.0273
1913	1.021	1.7805	1.4383	-0.3194
1912	-0.6733	2.7603	0.7845	-0.7241
1911	0.6541	-0.2943	0.2642	-0.7407
1910	0.4295	1.252	-2.0072	0.711
1909	0.2761	-0.6084	0.8695	0.2612
1908	0.8349	-0.4219	-0.3044	0.1752
1907	0.7923	-1.7487	-0.7659	0.35
1906	1.0513	0.1392	-0.4081	0.046
1905	0.9127	-0.861	-0.3989	-1.0343
1904	0.1176	1.6148	0.1896	1.4034
1903	1.4254	1.6403	0.7622	-2.4341
1902	-0.8296	-0.0994	-1.1435	-0.7925
1901	-0.2746	0.3613	0.4948	-2.3114
1900	-1.3928	-0.3778	0.3143	2.1578
1899	0.2331	1.4981	-0.0338	-1.5356
1898	0.4364	-0.8199	-0.0645	0.7592
1897	-0.511	0.1277	0.1615	0.5771
1896	-0.2159	-1.4868	0.1329	-0.52
1895	-1.8354	-1.2939	-0.4159	0.095
1894	1.5649	1.216	-0.3599	0.2998
1893	-1.0664	0.2907	0.0955	-0.5185
1892	-0.6419	-0.2794	-1.6015	0.2517
1891	-0.124	-1.0621	2.3084	0.3408
1890	0.7056	0.0762	1.7012	1.0995
1889	0.1967	-0.9119	0.3672	0.4039
1888	-1.4001	-1.401	-0.7582	-0.5426
1887	0.9045	-0.0771	0.2106	1.0146
1886	-0.657	-1.4947	-0.145	1.4535
1885	-0.4365	1.0345	0.168	0.8181
1884	0.6349	-0.6005	-0.6374	-0.2567
1883	0.3253	0.8635	1.4008	1.3834
1882	1.4773	-0.1607	0.9975	-1.1719
1881	-2.2161	-1.0127	-1.4635	-0.973
1880	0.6018	-0.9566	0.6192	-0.2677
1879	-1.7168	0.2832	-0.4314	-0.0214
1878	0.6834	-0.8645	0.4817	-1.2516
1877	-0.2393	1.3243	-0.0195	0.0949
1876	-0.0806	0.1826	1.3294	-0.4189
1875	-0.9321	-0.5501	0.4228	0.4446
1874	1.2256	-0.3079	-0.7286	-0.96
1873	-0.0901	1.0412	-0.3176	0.6123
1872	-0.1441	1.6104	0.9586	0.557
1871	-1.1726	-1.0523	0.415	0.9556
1870	-1.1378	-0.3261	0.6417	1.5184
1869	0.5524	1.3815	0.1827	0.0876
1868	0.7194	0.8484	0.4578	-1.1384
1867	0.1151	0.4015	-0.7601	-1.1207
1866	1.0839	1.0868	0.1241	-0.2822
1865	-0.8019	0.3624	-0.5098	0.0997
1864	0.4105	-0.5133	0.9316	0.4808
1863	1.8493	-0.2722	-0.7498	0.2429
1862	-0.4314	-0.0007	2.0192	-0.1576
1861	-1.0369	0.9085	1.4312	0.7056
1860	0.0004	1.0978	0.1583	0.5252
1859	1.4244	-0.0699	-0.2734	0.0863
1858	0.7096	-0.3922	2.1335	-0.398
1857	1.1478	0.9185	0.7889	-0.1739
1856	-1.0052	1.0119	-0.2618	-1.4731
1855	-1.0561	0.2668	-1.2363	-1.3832
1854	0.2	-0.4689	-0.9548	0.7123
1853	-0.3359	0.5187	-1.5423	1.2156
1852	0.4577	-0.6802	-0.7693	0.4691
1851	0.6441	1.3762	0.4392	0.3227
